# Supplementary material for: An approach to unified formulae for likelihood ratio calculation in pairwise kinship analysis
Source: Front Genet. 2024 Feb 7;15:1226228. doi: 10.3389/fgene.2024.1226228 (PMC10879572; doi:10.3389/fgene.2024.1226228)
Supplement: Supplementary file 1 [file DataSheet1.ZIP]

Archive with 3 entries (3 files):
- File_S3.txt
- File_S1.pdf
- File_S2.tar.gz
