# Supplementary material for: An approach to unified formulae for likelihood ratio calculation in pairwise kinship analysis
Source: Front Genet. 2024 Feb 7;15:1226228. doi: 10.3389/fgene.2024.1226228 (PMC10879572; doi:10.3389/fgene.2024.1226228)
Supplement: Supplementary file 1 [file DataSheet1.ZIP › File_S3.txt]

# In this supplemental file, codes to evaluate the package "KINSIMU" is given.

# 1. Evaluation on the stability of the simulation results

library(KINSIMU)
parameters <- data.frame(ss = rep(c('10K','100K','1M','10M'),each = 100),AUC = rep(0,400),ACC1 = rep(0,400),meanfc = rep(0,400),meanur = rep(0,400),stdfc = rep(0,400),stdur = rep(0,400),order = rep(c(1,2,3,4),each = 100))# Parameters for each simulation
CIBSDIS <- as.data.frame(matrix(nrow = 100,ncol = 680))
colnames(CIBSDIS) = rep(0:84,8) # CIBS distribution of each simulation
afmatrix<-FortytwoSTR$afmatrix
adelta3<-data.frame(k0 = 0.75,k1 = 0.25,k2 = 0,row.names = "FC")
for (i in 1:100) { # 100 time for each ss	
	for (j in 4:7) { #ss is set as 10^4, 10^5, 10^6 and 10^7, respectively
		# ss pairs of first cousins
		x1 <- testsimulation(afmatrix = afmatrix,ss = 10^j,tdelta = c(0.75,0.25,0),adelta3 = adelta3,pedname = "FC") 
		# ss pairs of unrelated individuals
		x2 <- testsimulation(afmatrix = afmatrix,ss = 10^j,tdelta = c(1,0,0),adelta3 =adelta3,pedname = "UR")
		x <- rbind(x1,x2)
		parameters$AUC[i+100*(j-4)] = (sum(x$rank[1:10000])-5000*10001)/10000^2
		parameters$ACC1[i+100*(j-4)] = (sum(x1$CLR_FC>0)+sum(x2$CLR_FC<0))/20000
		parameters$meanfc[i+100*(j-4)] = mean(x1$CLR_FC)
		parameters$meanur[i+100*(j-4)] = mean(x2$CLR_FC)
		parameters$stdfc[i+100*(j-4)] = sd(x1$CLR_FC)
		parameters$stdur[i+100*(j-4)] = sd(x2$CLR_FC)
		fccibs <- data.frame(i = hist(x1$CIBS,breaks = seq(-0.5,84.5,1),plot = FALSE)[["density"]])
		urcibs <- data.frame(i = hist(x2$CIBS,breaks = seq(-0.5,84.5,1),plot = FALSE)[["density"]])
		cibsi <- rbind(fccibs,urcibs)
		CIBSDIS[i,(1+170*(j-4)):(170+170*(j-4))] <- t(cibsi)
		rm(x,x1,x2,fccibs,urcibs,cibsi)
	}
}

#2.  Code for KINSIMU simulation in the comparison with Familias 3.3

library(KINSIMU)
freq<-FortytwoSTR
results<-data.frame(software=rep("R",60000),identification=rep(c("FSvs.UR","HSvs.UR","FCvs.UR"),each=20000),Relationship=rep(0,60000),CIBS=rep(0,60000),CLR=rep(0,60000))
adelta3<-data.frame(k0=0.25,k1=0.5,k2=0.25,row.names="FS")
system.time({
	results[(1:10000),(3:5)]<-testsimulation(afmatrix=freq$afmatrix,ss=10000,tdelta=c(0.25,0.5,0.25),adelta3=adelta3,pedname="FS")
	results[(10001:20000),(3:5)]<-testsimulation(afmatrix=freq$afmatrix,ss=10000,tdelta=c(1,0,0),adelta3=adelta3,pedname="UR")
})[3]
adelta3<-data.frame(k0=0.5,k1=0.5,k2=0,row.names="HS")
system.time({
	results[(20001:30000),(3:5)]<-testsimulation(afmatrix=freq$afmatrix,ss=10000,tdelta=c(0.5,0.5,0),adelta3=adelta3,pedname="HS")
	results[(30001:40000),(3:5)]<-testsimulation(afmatrix=freq$afmatrix,ss=10000,tdelta=c(1,0,0),adelta3=adelta3,pedname="UR")
})[3]
adelta3<-data.frame(k0=0.75,k1=0.25,k2=0,row.names="FC")
system.time({
	results[(40001:50000),(3:5)]<-testsimulation(afmatrix=freq$afmatrix,ss=10000,tdelta=c(0.75,0.25,0),adelta3=adelta3,pedname="FC")
	results[(50001:60000),(3:5)]<-testsimulation(afmatrix=freq$afmatrix,ss=10000,tdelta=c(1,0,0),adelta3=adelta3,pedname="UR")
})[3]

#3. Comparison between the simulation performed by KINSIMU with relSim

parameters <- data.frame(No = 1:200, ss = rep(c(10000,100000,1000000,10000000),each=50), timerelSim = rep(0,200), timeKINSIMU = rep(0,200), pCIBS = rep(0,200), pCFSI = rep(0,200)) # Parameters used in the comparison
library(relSim)
library(KINSIMU)
freqrelsim <- readFreqs(strPath = 'https://raw.githubusercontent.com/Guanju-Ma/data111/main/42STR.csv')
freqkinsimu <- FortytwoSTR
adelta<-data.frame(k0=c(0,0.25),k1=c(1,0.5),k2=c(0,0.25),row.names = c("PC","FS")) # alleged kappa distribution, partenity index and full-sibling index were calculated by both package
tdelta<-c(0.25,0.5,0.25) # true kappa distribution when simulating full-sibling pairs
for (i in 1:200) {
	parameters$timerelSim[i]<-system.time({x <- sim(N = parameters$ss[i],Freqs = freqrelsim,rel = 'FS')})[3] # simulation with relSim
	gc()
	parameters$timeKINSIMU[i] <- system.time({y <- testsimulation(afmatrix = freqkinsimu$afmatrix, ss = parameters$ss[i],tdelta = tdelta,adelta3 = adelta)})[3] #simulation with KINSIMU
	parameters$pCIBS[i] <- wilcox.test(x$ibs,y$CIBS)[["p.value"]]
	parameters$pCFSI[i] <- wilcox.test(log10(x$sib),y$CLR_FS)[["p.value"]]
	rm(x,y)
}
parameters$pCIBS<-as.numeric(parameters$pCIBS)
parameters$pCFSI<-as.numeric(parameters$pCFSI)

#4. Estimation of the mean simulation speed with KINSIMU under different settings
time <- data.frame(ss = rep(c(10000,100000,1000000,10000000),each = 36), 
	identification = rep(rep(c("FSvs.UR","HSvs.UR","FCvs.UR"),each = 12),4), 
	ped1 = rep(rep(c('FS','HS','FC'),each = 12),4), k0 = rep(rep(c(0.25,0.5,0.75),each = 12),4), 
	k1 = rep(rep(c(0.5,0.5,0.25),each = 12),4), 
	k2 = rep(rep(c(0.25,0,0),each = 12),4), 
	output = rep(rep(c(1:4),each = 3),12), 
	steppi = rep(rep(c(FALSE,FALSE,FALSE,TRUE),each = 3),12), 
	nl = rep(c(14,28,42),48), 
	runtime1 = rep(0,144), 
	runtime2 = rep(0,144), 
	runtime3 = rep(0,144), 
	runtime4 = rep(0,144), 
	runtime5 = rep(0,144)) # Parameters used in the estimation
delta1<-NULL
delta2<-data.frame(k0=0.25,k1=0.5,k2=0.25,row.names = "FS")
delta3<-data.frame(k0=c(0.25,0),k1=c(0.5,1),k2=c(0.25,0),row.names = c("FS","PO"))
delta4<-data.frame(k0=c(0.25,0),k1=c(0.5,1),k2=c(0.25,0),row.names = c("FS","PO"))
adelta3<-list(delta1,delta2,delta3,delta4) # alleged delta distribution in simulations
rm(delta1,delta2,delta3,delta4)
for (i in 1:144) {
	RN<-sample(x = 1:42,size = time$nl[i],replace = FALSE) # Randomly selecting markers used in the simulation
	for (j in 1:5) {
		time$runtime1[i,j+9]<-system.time(expr = {
			A <- testsimulation(afmatrix = FortytwoSTR$afmatrix[RN], ss = time$ss[i], tdelta = c(time$k0[i],time$k1[i],time$k2[i]), adelta3 = adelta3[[time$output[i]]],pedname = time$ped1[i],stepPI = time$steppi[i]) # related pairs
			B <- testsimulation(afmatrix = FortytwoSTR$afmatrix[RN], ss = time$ss[i], tdelta = c(1,0,0), adelta3 = adelta3[[time$output[i]]], pedname = "UR",stepPI = time$steppi[i]) #unrelated pairs
		},gcFirst = T)[3]
		rm(A,B)
	}
}
